# Supplementary material for: Developmental Differences between Anthers of Diploid and Autotetraploid Rice at Meiosis
Source: Plants (Basel). 2022 Jun 22;11(13):1647. doi: 10.3390/plants11131647 (PMC9268837; doi:10.3390/plants11131647)
Supplement: Supplementary file 1 [file plants-11-01647-s001.zip]

Archive with 1 entries (1 files):
- plants-1765681-supplementary.pdf
